# Supplementary material for: The influence of temperament and character profiles on specialty choice and well-being in medical residents
Source: PeerJ. 2016 Sep 6;4:e2319. doi: 10.7717/peerj.2319 (PMC5018665; doi:10.7717/peerj.2319)
Supplement: Table S1 [file peerj-04-2319-s001.xlsx]

## Sheet: Table 1
Table 1. Distribution of the TCI subscales across subjects and specialties.
Code indicates a hierarchical stratification of specialties. Cluster groups subjects by similarities in their TCI subscales. Rank indicates the order used by the clustering algorithm to make the groups. Coincidence is the significance of associations between clusters of TCI subscales and code measured by Hypergeometric statistics.
Speciality	Code	Cluster	Rank	Coincidence	NSx1	NSx2	NSx3	NSx4	HAx1	HAx2	HAx3	HAx4	RDx1	RDx2	RDx3	RDx4	PSx1	PSx2	PSx3	PSx4	SDx1	SDx2	SDx3	SDx4	SDx5	COx1	COx2	COx3	COx4	COx5	STx1	STx2	STx3
Emergency Medicine/Critical Care	EME	1	1	0.836236	3	4.8	2.8	4	3	1.2	1	3.4	2.4	2	2.8	3.2	3.6	3	2.8	2.2	3.4	2.6	4	3	4.2	4.25	2.75	3.25	3.5	4.25	1.16667	1.8	1.8
Pathology	PAT	1	2	0.0425514	3.4	4.4	1.8	4	2.6	1.8	2	2.2	2.4	2.4	2.8	4	1.8	2.2	1.4	2	3.4	1.6	4	3	3.2	4.75	4.25	5	4.75	4.75	2.16667	1.4	1.2
Pathology	PAT	1	3	0.0425514	3.8	4.4	1.6	3.6	2.4	2	2.8	2.8	2.6	2.2	2.4	3.8	2.4	2.6	2.2	2.6	4	1.4	4.66667	2.5	2.8	5	4.75	4.75	4.75	4.75	2.66667	1.6	1.4
Radiology	RAD	1	4	0.132203	2	2.8	2.2	2.2	4.4	4.2	5	4.2	4	3.4	3.6	3.6	3.4	2.2	3.8	3.4	1.8	2	2	2	1.8	3.5	2	3.25	3.5	4	2.33333	2.4	3.8
Pulmonary Critical Care	INT	1	5	0.05	2	3	2.8	2.2	3.6	3.6	4	4	3.6	1.8	2	3	2.4	2.6	4.4	3.8	2.8	3	3.33333	1	1.8	2.75	2.75	3	2.5	4	3.16667	4	3
Pulmonary Critical Care	INT	1	6	0.05	2.4	3	1.8	3	3.2	3.6	3.6	3.4	3.6	2.2	2.2	3.2	3.6	3.6	4.6	4.4	3	3.6	3	1	2.2	3	3	3.25	2.25	3.75	3.33333	3.6	3.4
Pediatrics	PED	1	7	0.35965	3	3.4	1.8	2	3.4	3.6	4	3.2	3.2	2.8	2.8	4	3.8	2.8	4	3.4	2.8	2.8	2.66667	1.5	2	3.25	3	3.75	3	4	3.5	3.2	3.2
Pediatrics	PED	1	8	0.35965	2.4	3.8	2	3	2.8	3.6	3.2	3	2.4	3	3.2	3.6	2.6	2.4	2.8	3.4	3	4.4	2.33333	2	3	3	4	4	3.25	4.75	2.66667	3.2	4.6
Radiology	RAD	1	9	0.132203	2.2	1.4	2.4	2.6	3.8	4.4	4.6	4.2	3.8	1.6	1.4	3	2.8	2.6	2.6	3.6	4	3	3	4.5	2.6	4.25	3.75	3.75	4.75	4.75	2	1.4	1
Pathology	PAT	1	10	0.0425514	2	1.6	2.8	1.6	2.8	4.8	5	3.4	2.2	1.4	1.8	4.2	3.4	3.6	3.8	3.8	4.4	3.2	3.33333	4.5	3.6	4.75	3.75	4.25	3.75	4.5	1.5	1	1.2
Pathology	PAT	1	11	0.0425514	2.2	1.6	1.8	2.2	4.2	4.6	4.8	4.6	3.8	2	1.8	2.8	2.2	2.8	1.8	2.2	3.6	3.2	2	4	2.8	4	3.25	4.25	5	4.5	2.66667	2.6	3.6
Pathology	PAT	1	12	0.0425514	3.2	2	1.6	2.6	4.2	4	4.2	3.4	4	1.8	2.2	3.8	2.6	3.2	3.8	4	3.6	2.6	3.66667	3.5	1.8	4	4.5	3.75	4	4.5	3.33333	2.6	1.4
Anesthesiology	ANE	1	13	0.577007	2.4	2.2	1.6	4	4.2	4.2	4.4	3.4	3.6	3	2	3.4	2.4	3.6	4	4	3.4	3	3.66667	1.5	2.8	4.25	4.5	4.25	4.5	4.25	3.33333	2.2	1.8
Pathology	PAT	1	14	0.0425514	3	2	1.8	2.8	3.6	3.8	3.4	4.2	5	2.6	3.4	4.6	2.8	3.6	4.6	3.6	3.2	2.4	4	2.5	2.4	4.5	4.25	4.25	4.25	4.75	3.16667	1.6	1.8
Radiology	RAD	1	15	0.132203	3	2	1	3	3	3.2	3	2	2.4	2.6	3.6	3.2	3.4	2.4	3.6	3.2	4.2	2.6	4	2	3.4	3	2.25	3.5	3.25	3	2.16667	2	1.2
Pediatric Infectious Diseases	PED	1	16	0.35965	1.8	2.4	1.6	3.4	3.6	3.4	2	3.4	2.2	2.6	3.8	2	3.4	3.4	4	2.6	4.2	2.8	4	2	4	1.75	2.5	3.25	4	3.5	2.16667	2.4	3.2
Infectious Diseases	INT	1	17	0.05	2.4	2	1.4	2.8	3	2.6	3	2.4	3.2	4	2.6	2.8	2	4	3	3.6	4	3.8	4	1.5	4.2	4	4.25	2.75	2	3.75	3.33333	2.2	2.4
Emergency Medicine	EME	1	18	0.836236	3.2	2.4	1.8	3	2.8	3	3.4	2.6	3.2	2.4	2.2	3	3	3.8	3.6	4	4	4	4	3	3.6	3	3.25	4	2.5	3.5	3	2.8	1.6
Neonatology	PED	1	19	0.35965	3	2.2	1.8	2.8	3	2.8	3.6	3	2.8	2.6	2.8	2.4	3.8	4	4	4	3.4	3.4	4	4	3.8	3.75	3.5	3.5	3.75	3.25	3	2.2	2.6
Internal Medicine	INT	1	20	0.05	3.2	2.2	1.6	3	2.6	3	3.6	2.8	2.6	2.6	3.2	3.2	3.8	4.6	3.6	4	3.6	3.8	3.66667	2.5	3.8	3.75	4	4.5	3.75	4.25	2.5	2.8	1.8
Internal Medicine	INT	1	21	0.05	2.4	2.4	2.2	2.8	2.8	2.6	3.2	3	3.6	3.4	3.2	3.6	3.8	3.8	3.6	3.8	3.4	3	3.66667	3	3.8	4.25	3.75	3.75	3.75	3.5	3.33333	3	1.6
Radiology	RAD	1	22	0.132203	2.2	2.2	1.4	3	3.4	2.6	2.2	3.6	2.8	2.6	3	4.4	2.8	2.8	4.2	4.2	3.2	3.6	4.33333	2	3	3	4	4.25	4.5	4.25	3.33333	2.6	1.6
Radiology	RAD	1	23	0.132203	2.6	2.2	2	3.4	3	2.6	2.4	2.4	3	3.6	4	3.2	3	3.6	4	3.4	4	4	3.66667	2	3.4	3.25	3.75	3.75	4.75	4.25	2.83333	1.8	2.6
Internal Medicine	INT	1	24	0.05	2.6	1.8	1.8	2.6	3.8	3.8	2.8	2.6	3.2	3.4	3.8	3.6	3.8	3.6	4.2	4.2	3.8	3.8	3.66667	2.5	4	3.75	3.75	4.5	4.5	4.25	3.16667	2.2	2.4
General Surgery	GEN	1	25	0.990948	3	2.2	2	3.8	3.6	2.6	2.4	3	3.4	3.4	3.4	4	3.8	4.4	4.8	4.4	2.4	3.4	4	1.5	4	3.25	4	4.25	4	4	2.66667	2.6	2.6
Plastic Surgery	SSS	1	26	0.977088	4.2	2.4	2.8	3.2	2	2.4	4.4	3.2	3.8	1.8	1.8	3.8	1.2	3	2.2	2.4	3.8	3	2	3	4	4.5	3.75	3.75	5	4.25	4	1.8	1.4
Pathology	PAT	1	27	0.0425514	3.2	2.4	3	3.4	2.8	3	2.8	3	3.2	1.8	2.8	2.8	3.4	2.6	2.4	3	2.6	1.8	2.66667	3	3	3.75	3.25	2.75	3.5	3.25	1.83333	1.6	1.4
Internal Medicine	INT	1	28	0.05	4	2.2	3.6	3	3.4	2.6	2	3.6	4	2.6	2.2	3.4	4.6	3.6	3.6	3.2	3.8	3.6	4	2	2.8	4	3.5	4	2.75	3	2.33333	1.4	2
Emergency Medicine	EME	1	29	0.836236	3.2	3.2	4	3	3.2	2.6	3	3	4	2.4	2.8	3.6	3.8	3	3.8	3.2	3.2	3.4	4	2	3.6	4.5	4.5	3.75	4.25	4.25	3.16667	3.2	1.8
Neurology	NEU	1	30	0.484151	3	2.2	2.2	3.4	2.8	2.4	3.8	3.2	3.4	2.6	2.8	3.4	2	3.6	2.6	3.6	4	3	3	2.5	3	4	4	3.5	3.5	4	2.5	2.2	2
Internal Medicine	INT	1	31	0.05	2.6	2.4	3.2	2.8	2	2.6	4	3	2.4	2.4	2.4	3.4	3	4.2	3.2	2.8	3.8	4	3.33333	3	3.4	3.75	3.5	3.75	4.75	4	2.66667	2.6	2.8
Neonatology	PED	1	32	0.35965	2.6	2.6	2.6	2.4	2.6	3.2	3.8	3	2.2	2.8	3.6	4	2.6	3.2	2.8	3	4.2	3.8	4	3	3.8	4	3.5	4	4	4	2.33333	2.2	2.4
Pediatric Subspecialty	PED	1	33	0.35965	2.4	2.4	2.4	3	2.6	2.4	2.8	2.8	3.6	2.8	3	3.6	2.8	3.4	3.2	3.8	4.4	3.6	4.33333	3	3.8	4	4.25	4	5	3.5	2.5	2.8	3.6
Psychiatry	PSY	1	34	0.983945	2.8	2.4	3.6	2.6	3.2	2.6	3.2	3	3.2	2.6	3.4	4.4	3.2	2.8	3.6	3	4.6	3.8	4	3.5	3.2	3.75	4.25	3.75	5	4.75	2.16667	2	3.2
Radiation Oncology	RAD	1	35	0.132203	3	2	3.2	2.2	3	4.4	3.6	2.6	3.2	3.2	3.2	4	2.6	3.4	4	2.8	3.4	3.4	2.66667	2.5	3	3.75	4	3.75	4	4.25	2.33333	2.2	1.8
Plastic Surgery	SSS	1	36	0.977088	3	2	2.6	2.2	2.8	4	4.2	2.6	3.8	3.2	3.4	3.8	3.2	3	3.6	2.8	4	3.4	3	3	2.8	3.75	3.5	4	4.5	4	2.83333	2.8	3
Pediatric Neurology	PED	1	37	0.35965	3	2.4	2.4	2.2	3.2	3.2	4.4	3.2	3.6	2.6	3	3.8	3	3.6	3.8	3.8	3.6	3.6	3.66667	3.5	3.6	3.75	4	4	4.25	4.5	3.33333	2.8	3.2
Infectious Diseases	INT	1	38	0.05	2.4	2.4	2.6	2.4	3	4	4.8	3.4	4.2	2.4	3.8	3.8	4	3.8	3.2	4	3.6	3.8	3.66667	3	3.4	3.75	3.75	3.5	4.5	4.75	3.83333	3.2	3.4
Neonatology	PED	1	39	0.35965	2.8	2.6	1.4	3.4	2.8	4.2	4.4	2.8	4	3.6	4.2	4	2.6	2.8	4.2	3.4	4.2	4.2	4.33333	2.5	3.8	5	4.5	3.75	4.75	4.75	3	2.2	3.2
Psychiatry	PSY	1	40	0.983945	2	2.6	3.4	3.6	3	3.8	4.2	3.8	3.2	2.4	2.8	4	2	2.8	2.8	2.6	4.6	2.6	2.66667	3	4	4	3.75	3.25	3.5	4	1.83333	1.8	1.8
Pediatrics	PED	1	41	0.35965	1.8	1.6	3	2.4	2.8	4	4.8	3.4	3.6	3	3.8	4.4	2	3	3	4	3.2	3.2	3.33333	3	3.8	4.25	3.75	4.5	2.25	4.5	1.83333	2.4	1.4
Pediatrics	PED	1	42	0.35965	2.4	1.8	3.2	2.6	4.4	4.8	4.2	3.8	2.4	3.2	4.4	3.8	3.2	4.2	3.2	2.2	4.6	4	2.33333	1.5	3.4	3.5	3.25	3	2.75	4	1.33333	1.4	1.6
Neurology	NEU	1	43	0.484151	2.4	2	1	3.2	4	4.2	4	3.4	2.4	3.2	2.6	4.6	2.2	4.2	4	4.2	3.2	1.8	2	1.5	3.2	4	3.75	3.75	4.25	4.5	2.16667	1.6	1
Internal Medicine	INT	1	44	0.05	2.2	2	1.4	2.6	3.8	3.2	3.2	3.4	2.8	3.8	4.8	3.8	2.4	3.2	3.6	3	3	2.4	3.33333	2	4.4	4	3.25	3.75	3.5	4.25	1.66667	2.6	2
Dermatology	INT	1	45	0.05	1.6	2.6	1.8	2.6	2.8	3.4	3	3.2	2.4	3.4	4	4.4	3.2	3.6	4.8	4.2	4.6	4.4	4.66667	1.5	4.4	2.75	3.75	3.5	2.5	4.25	1.33333	1.2	1
OB-Gyn	OBS	1	46	0.932308	2.4	2	1.4	3	3.8	4.2	3.4	2.8	3.8	3.4	3.8	3.8	3.4	3.4	4.6	4.2	3.8	3.6	3.66667	1.5	3.6	3	3.75	2.75	3.5	3.5	1.33333	1.4	2.4
Rheumatology	INT	1	47	0.05	2.4	2	1.4	2.4	3.6	4	4.8	4	3	3.2	4	3.4	3.8	3.8	4	3.6	4	3.6	4	3.5	4	3.75	3.75	3.5	5	4.5	1.66667	1.4	1
Anesthesiology	ANE	1	48	0.577007	2.6	2	1.8	2.6	3.6	4	3.8	4.2	4.4	3.8	3.8	4.8	3.2	3.2	4	3.4	4.4	3.4	2.66667	3	3.4	3.75	3.75	4.5	4.75	4	2.16667	1.6	1.2
Pediatrics	PED	1	49	0.35965	3.4	1.4	1.4	1.4	4.2	4.2	4.4	4.8	3.6	3.4	3.4	4.2	2.8	4.2	4	4.4	4.6	3.8	4.66667	5	3.6	5	5	4	5	5	1.5	1.8	1.2
Internal Medicine	INT	1	50	0.05	3	1	3.6	4	3	4	3.6	4	3.8	4.4	5	4	1.4	3.8	4.6	4.6	3	3.8	3.66667	2	3.4	2.75	4.25	3.5	4.25	4.75	2	1.4	1
Pediatrics	PED	1	51	0.35965	1.6	2.2	1.8	4	3.8	4	2.4	4.2	2.6	4.8	5	4	1.6	2	4	1.8	3.8	4.2	3.33333	5	3	3.5	4.5	3.75	4	4.75	2.83333	2	1.4
Neurology	NEU	1	52	0.484151	2.6	2.8	3.8	2	3.4	3.6	2	4	4.4	4.4	4.8	4.6	2.2	3.4	3.2	3.2	3.4	3	3.66667	4	3.8	3.5	4.5	4.5	4	4.75	2.66667	2.6	1.6
Anesthesiology	ANE	1	53	0.577007	3.4	2.6	1.4	2.2	4.8	5	2.8	4.6	4.8	5	5	4.6	2.8	2.2	2.8	3.4	2.8	3.4	2	4	2.8	5	4.5	4	3.25	4.75	3.16667	3	2
Orthopaedic Surgery	SSS	2	54	0.176546	2.4	2	2.2	2.8	2.6	2.2	2.8	2.4	1.8	1	1.2	1.8	4.8	4.6	4.6	4.8	3.4	2.8	4	1.5	4.4	1.5	3	3.5	4	4.25	1.83333	1.2	2.8
Radiology	RAD	2	55	0.878887	3.2	1.6	2	3.2	2.6	2.4	2.4	1.8	1.8	1.6	1.4	2.2	4.2	4.8	4.8	5	4.2	4.6	4.33333	1	3	3	2.5	2.5	4.25	3.5	3	1.4	1
Urology	SSS	2	56	0.176546	2.2	3	2.4	3.2	2.2	2.8	3	2.2	1.6	2.2	1.4	3.2	4	3.2	4.2	4	3.8	4	4	2.5	4.4	2.5	3.75	4.25	3.5	3.75	2.66667	2	2.4
Internal Medicine	INT	2	57	0.949122	2.2	3	1.6	3	3.2	3.2	4	2.4	2.4	2	2	2.8	3.8	4	4	4.4	3.4	4.4	4.33333	2.5	4	2.5	3	3.5	4.25	4.25	2.83333	2.8	2
General Surgery	GEN	2	58	0.0165035	2.4	3	2.2	3.4	2.2	1.4	4	2.2	1.6	1.6	2.4	2.4	3.6	5	4.2	5	4.6	4.4	4.66667	3.5	4.2	1.75	3	4	4.5	4.25	1.83333	2	1.8
Psychiatry	PSY	2	59	0.662032	2	1.2	1.4	2.2	3.8	3.2	4.4	4.2	2.8	2	2.4	1.6	3.6	4.4	4.6	5	4.8	4.2	4.66667	2.5	5	2.25	2.75	2.5	1.75	4.25	2.33333	1.6	3.4
Internal Medicine	INT	2	60	0.949122	2.4	2.8	2.4	2.4	2.8	3.2	5	3.6	3.4	2.2	2.6	2	3.6	4	4.6	4.2	4	3.2	3.33333	1.5	4	3.5	2.75	2.75	2	3.5	3.83333	2.8	1.2
Pediatrics	PED	2	61	0.74599	3	2.4	2.6	3.4	3	4.8	4.8	3	2.6	1.2	1.8	3.4	4	4.4	4.6	4.8	1.8	4	4	1.5	3.2	3	3	4.25	1.75	4.25	3	2	1
General Surgery	GEN	2	62	0.0165035	2.8	3	2.2	2.8	3.8	3.2	4.4	2.2	2.6	1.8	2.2	3.4	3	3.4	5	4.8	2.6	3.6	4.33333	3	3.2	3.75	3	4	3.25	4.75	2.66667	3	1.2
Pediatrics	PED	2	63	0.74599	2.4	2.2	1	2.4	3.6	3	3.8	3.4	3	2.2	1.8	4	4.8	3.4	4.6	4	3	3.6	3.66667	3	4	3.5	4	4.25	3	3.75	2	1.8	1.2
Internal Medicine	INT	2	64	0.949122	2.2	1.8	1.2	1.4	3.8	3.2	3.8	2.6	3	2.6	2.2	3	3.8	3.4	4.2	3.8	4	4.4	4	4.5	3.8	4.25	3.5	3.25	4.75	4	3.16667	2.2	1.4
Pathology	PAT	2	65	0.878887	2	1.4	1	2.2	3.2	3.8	4.8	2.2	2.4	1.8	2	3.6	3.2	3.6	4.2	3.8	4.2	3.6	3.66667	3	4	3.75	3.25	4	4.75	4.25	1.83333	2.4	1.2
Pediatric Neurology	PED	2	66	0.74599	2.6	1.4	1.2	2.2	3	4.4	4.8	3.2	3.8	2.2	2.8	4	3.4	3	4.2	3.6	4.4	3.8	3.33333	4	4.4	4.5	3.75	3.75	4.75	4.25	2.66667	2.6	1.8
Neurology	NEU	2	67	0.678227	2	1.6	1.6	3	2.4	3.8	3	2	3	1.6	1.8	3.8	2.6	4	4.4	4	4	4	3	2.5	3.6	3.75	4	3.5	4.25	4.25	2.16667	2.2	3.8
Anesthesiology	ANE	2	68	0.744595	2.6	1.6	1.2	2	2	3.8	4.2	1.8	3.8	1.4	1.6	3.4	4.2	4.2	4.2	4.4	4.4	4	4.33333	3	4.4	4.25	4.75	3.75	5	4.5	3	2	2.2
Anesthesiology	ANE	2	69	0.744595	2.8	1.4	1.6	1.6	3.2	2.6	3.2	3.4	2.8	2.4	1.8	3.6	4.2	4.2	4.4	4.6	5	4.8	4.33333	2.5	4.6	4.25	4	4	4.5	4.75	2.5	2.8	4.4
Internal Medicine	INT	2	70	0.949122	2.2	1.8	2	2.6	2.6	3.6	3.6	3.2	3	3	3.2	4.4	4.6	3.8	4	4	4.6	4.4	4	3.5	4.4	4.25	4	3.75	4.25	3.75	2.5	2.4	2.8
unknown	UNK	2	71	0.266272	2.4	1.8	1	1.8	4.2	4	4	3.4	3.6	1.8	3	4.4	4.8	3.2	4.2	4.6	4.2	4.6	4.66667	3	4.8	4.5	4.25	4.25	4.25	4.75	3.33333	2.6	2.6
General Surgery	GEN	2	72	0.0165035	3.2	2	1.4	1.8	3	2.2	3.4	2.6	3	1.8	3	4.2	3.6	4.4	4.4	4.6	3.6	4.2	4.33333	3	3.8	3.75	3	4	3.5	4.75	3.33333	1.8	1.6
Pathology	PAT	2	73	0.878887	2.6	1.4	1	3.2	2.2	3	2.6	2.4	2.4	2	2.6	3.4	3.6	4.8	4.2	4.4	4.2	4.6	4.33333	4	3.4	5	4.25	4.25	4.5	4.75	2.83333	2.2	2
Pediatric Neurology	PED	2	74	0.74599	3.4	1.6	1.8	3.4	2.6	2.4	3	3.2	2.8	2.4	3.8	3.6	3.2	3.6	2.8	3.6	4.4	4	4	3.5	4.6	4.75	3.5	4.75	5	4.75	3	2.6	1.2
General Surgery	GEN	2	75	0.0165035	2	2	1	3	2.6	3.2	4.6	2.4	2.4	2	3.8	3.4	4	4.4	3.6	4.4	5	4.6	5	4.5	5	4.5	3.75	4.75	4.5	4.75	2.5	2.2	1.2
Emergency Medicine	EME	2	76	0.241786	2.8	2.8	1.6	2.6	2.4	2.6	2.8	2.8	2.6	3	3.2	3.4	3.6	3.4	3.8	3.6	4.2	3.4	4	4.5	4	4.25	4	3.75	4.5	3.75	1.5	1.6	1.2
Psychiatry	PSY	2	77	0.662032	2	2.2	1.6	1.6	2.4	3	3	3.2	3.8	2.4	2.8	3	4.2	3.8	4.4	4	4.4	4.2	3.66667	4	4.6	3.75	3.75	3.5	5	3.75	1.66667	1.6	1.8
Pediatrics	PED	2	78	0.74599	2	1.8	2	2	2.6	2.4	2	2.4	2.2	2.6	2.8	3.4	3.6	3.8	4.2	4.2	4.8	4.6	4.66667	4	5	3.5	3.25	3.75	4.75	4.25	1.33333	1.6	2.6
OB-Gyn	OBS	2	79	0.890719	1.8	2.6	1.8	2.4	3	2.8	2.2	1.6	2.6	3.4	3.4	3.6	4.8	4.2	4.8	4.4	4.2	4.6	4.33333	3.5	4.8	3.5	4.25	4.5	4.75	4.75	2.16667	2	2
General Surgery	GEN	2	80	0.0165035	2	3.8	2.4	2.2	1.6	2.6	3.8	1.8	2.6	2.2	1.4	4	3.6	4.2	4.4	4.2	4.2	4.4	4.33333	4	5	4	3	4.25	5	4.5	2.16667	2.2	1.2
Orthopaedics	SSS	2	81	0.176546	2.6	3.6	2.2	1.6	3.2	2.6	3.4	2.6	2.4	2.6	2.6	3.6	4	3.8	4	3.6	4.4	4.8	4.66667	3.5	4	3.25	3.25	4	4.5	3.75	2	2.8	1.4
Emergency Medicine	EME	2	82	0.241786	2.8	3.4	1.2	1.8	2.2	2.2	3.2	1.8	3	2.4	2	3.4	4.4	4	3.8	4.2	4.6	4.6	4.33333	3.5	4.8	3.75	4	4.5	4.25	4.5	2.83333	2.8	2
Ophthalmology	SSS	2	83	0.176546	1.8	2.4	1.2	1.8	3.2	2.6	3.6	1.8	2.2	1.6	1.6	4.6	4.8	4.4	4.8	4.4	4.6	4.8	4.66667	5	5	4.5	3.75	5	5	4.25	1.5	1.6	1
ENT	SSS	2	84	0.176546	2.4	4	3.4	1.6	1.8	2	3.2	2.2	2.6	3	4.2	3	4	4.4	3.6	4	4.6	4.8	4.66667	3.5	5	3	3.25	3.75	4.5	4.25	1.5	1.8	1
Radiology	RAD	2	85	0.878887	1.8	3	4.2	2.2	2.2	3.6	3.8	1.6	2.6	2.8	3.4	3.4	3.2	3.2	3.4	3	5	4.6	3.66667	3	4.2	4	4.5	3.5	4.75	4.75	2.16667	2	1.6
Internal Medicine	INT	2	86	0.949122	3	2.2	2.6	3.2	1.6	2.2	2.4	2.2	3	2	1.8	2.8	3.4	4.2	4.4	3.6	4.4	4.4	4.33333	2	4.6	3.25	4.5	2.75	3	4.5	2.5	2.4	2.2
General surgery	GEN	2	87	0.0165035	3.2	3	2.8	3.2	2.2	2.4	3.2	2.6	2.6	2.4	2.4	3	3.2	5	3.4	4	4.4	4.4	4	3.5	4.6	4.75	4.5	3.5	5	4.75	2.5	1.8	2.2
Psychiatry	PSY	2	88	0.662032	3	2.8	3	2.6	2	2	1.6	2	3	2.8	2.4	2.4	4	4	4	3.8	4.2	3.8	4	3.5	3.6	3.25	3.5	3.75	4.25	4	2.66667	2.4	3.6
Emergency Medicine	EME	2	89	0.241786	2.8	2.8	2.2	2.2	3	3.2	2.2	2.8	2.4	2.2	3	4	3.8	4.2	4.2	3.6	4	3.6	4	1.5	3.4	4	3.75	4	4.75	4.75	3	1.6	3.6
Neurosurgery	SSS	2	90	0.176546	3	2.4	2.4	2.4	2.6	2.2	2.4	1	4.2	1.8	1.6	3.6	4.2	4.8	4.6	4.6	3.8	4.4	4.66667	1.5	3.8	4	4.75	4.5	4.25	4.5	2.83333	2.6	3.2
General Surgery	GEN	2	91	0.0165035	2.4	2.8	2.4	2.6	2.2	2	2	2	4	4	3	4.6	3.8	4.4	4.6	4.6	3.2	3.8	4.33333	3	4.2	3.75	3.5	4.25	4.25	4.5	2.33333	1.8	1.2
Pediatrics	PED	2	92	0.74599	3.2	3	2.6	2.2	1.6	1.8	2	2.2	4	3.2	2.4	4.2	4.6	5	4.8	4.4	3.8	4.4	4.66667	2	3.6	3.75	4	4	3.75	4.5	2.33333	2	1.2
Pediatrics	PED	2	93	0.74599	3.8	3.2	2	2.8	1.2	1.2	1.6	1.8	1.6	2.4	3	4	4.8	3.8	4.2	2.8	4.8	3.8	4.33333	2.5	4	3.5	4.75	4.5	4	4	1.66667	2.4	1.6
Pediatrics	PED	2	94	0.74599	3	3	2.2	3.6	1.8	2.2	1.8	2	3	2.8	2.6	4.2	4.6	4.2	4.6	3.2	5	4.4	4.33333	1.5	4.2	3.5	4.5	4.5	3	3.5	2.33333	1.8	1.4
Emergency Medicine	EME	2	95	0.241786	3.8	3.4	3.6	2.4	1.6	2.4	2.8	2	2.4	2.8	3.8	4.2	4	4	3.8	3.6	4.8	3.8	4.66667	3.5	3.8	3.5	3.5	4.75	4.5	4.5	2	2.4	1.4
PM&R	NEU	2	96	0.678227	3.2	2.6	3	2	2.2	2.2	2.2	1.8	2.8	3	3.4	3.4	4	3.4	3.8	3.2	4.6	4.4	4.33333	4	3.8	4	4.5	4.25	5	5	3.33333	3	1.8
Emergency Medicine	EME	2	97	0.241786	4	2.8	2.6	2.8	1.6	2.2	1.6	1.6	3.4	3	3.6	4	4	3.8	4	3.8	4.2	4.4	3.66667	3.5	4	4.75	4	4.75	5	4.75	2.33333	2.4	1.8
Psychiatry	PSY	2	98	0.662032	3	3	3.8	2.6	2	1.6	3	2.2	2.4	2.2	3.2	4	4	3.8	4.2	3.4	3.6	4.8	5	4.5	3	3.75	4.25	4.5	4.5	4.5	3.66667	2.6	2.2
Emergency Medicine	EME	3	99	0.00761497	3.6	3.6	3.2	4.2	1.6	1.2	1.4	2.4	3	3.6	3	3	3	4.4	4	3.4	1.6	3	4.66667	2.5	2.6	4	4.25	3.75	3.75	4.5	3.16667	3.8	2.4
Emergency Medicine	EME	3	100	0.00761497	3.6	5	3	4.8	1.2	1	1.4	1.8	2.8	2.6	3	3	2.2	3.8	4.4	3.8	1.4	3.6	5	3	3.8	4	4.75	3	4	3.75	3.83333	3.2	2.6
Gastroenterology	INT	3	101	0.89014	3.8	3.6	2	3.8	1.6	1.4	3.6	2	2.6	2.2	2.8	1.4	2.2	3.4	3.8	3.6	4.4	3.4	4.33333	4	3.4	3.5	3.5	4	4.5	4.75	3	1.8	1.8
Anesthesiology	ANE	3	102	0.66758	2.8	3	3.6	3.8	2	1	3.2	2	1.6	2.8	2.8	2	2.8	3.8	4.8	3.8	3.8	3	4	2	3	3	4.5	3.75	4.5	3.5	2.33333	2.4	4
General Surgery	GEN	3	103	0.400863	2.8	3.2	3.4	3.2	3	2.8	3.2	2.4	2.6	2.4	2.4	2.2	3	3.8	4	4.4	3.2	3.4	3.66667	3	3.4	2.5	3	3.25	3.5	3.5	3.66667	2.6	4.6
Psychiatry	PSY	3	104	0.561871	3.6	3.6	2	3.4	3	1.8	2	1.8	3.4	3	2.6	2	3.2	4.8	5	4.4	3.6	4.8	4.66667	1	3.4	2.75	4.5	3.25	1.5	4	4.83333	3	2
Pediatrics	PED	3	105	0.989388	2.4	2.4	3	3.8	2.2	1.4	1.6	1.8	2.2	3.4	2	2.2	3.4	4.4	4.8	4.2	5	4.6	5	4	4.2	3.5	4.5	3.75	3.25	3.25	3.33333	3.4	2.8
Radiology	RAD	3	106	0.400863	3.2	3	3.2	2.8	1.4	1	1	1.2	1.6	4.2	4	2.6	4.8	4.8	4.6	3.8	4.2	4.8	4.66667	4.5	3.8	3.5	4	3.5	4.5	4.5	2.66667	4	3.8
Radiology	RAD	3	107	0.400863	4.2	3.6	4.4	3.6	1.6	1.8	1.2	2	2	3.8	4.4	2.6	2.4	3.2	3.2	2.8	4.2	2.4	3.66667	3	3.4	3.25	3.25	3.25	3.75	3.5	2.16667	2.2	1.8
OB-Gyn	OBS	3	108	0.573023	3.6	4.4	4.6	4.4	1	1.2	1.6	1.2	2.4	3.4	4	3.4	3.8	3.4	4	3.6	4.6	4	4.33333	3.5	4.6	4	3.75	4.25	4.25	3.75	1	1.2	1.2
Emergency Medicine/Critical Care	EME	3	109	0.00761497	3.2	3.8	3.6	3.2	2.8	2.6	2.8	3.2	4.2	4	4	3.4	3	3.2	4	3.4	4	2.6	4	3	2.8	2.5	4	4.25	2.25	3.75	2.83333	2.4	1.6
General Surgery	GEN	3	110	0.400863	2.8	3.8	4	3.6	1.4	2.8	3.2	2.8	4.4	4.2	4.2	2.8	1.6	3.2	3.2	3.6	4.6	2.6	4.33333	4	2.8	3.75	3.75	3.75	4.25	4.25	3	1.6	3.2
ENT	SSS	3	111	0.524226	2.2	3.8	2	3.2	2	2.2	2.6	2	3.2	4.6	4.8	2.8	2.6	3.6	3.6	3.8	4	4.6	4.66667	4.5	4.2	2.75	4	3.75	3.75	4.5	2.33333	2.4	4.2
Emergency Medicine	EME	3	112	0.00761497	3.6	3.2	3	2.6	2	2.2	1.6	1.8	2.4	4	4.2	3.4	4.2	4	4	3.2	4.4	4.2	4.33333	1.5	4	3.5	3.75	3.75	3.5	4	2	3.4	4.4
Psychiatry	PSY	3	113	0.561871	3.2	2.6	3	2.6	2.2	2.4	1.6	1.8	4	4	4	3.2	3.8	3.6	4	3.8	4.6	4.6	4.66667	4	4.4	3.25	4.5	3.75	3.25	3.75	2.5	3.2	4
Urology	SSS	3	114	0.524226	3.2	2.2	4	3.8	2	2	1.6	1.2	4.4	4.8	5	4.4	3.8	3.4	4	3.6	5	4.8	5	4	4.2	3.5	4.5	4.5	3.5	5	1.66667	1.6	4
Emergency Medicine	EME	3	115	0.00761497	4	4	4.2	3.8	1.8	2.2	1.4	1.6	4	4.2	4.2	3	4.6	4.2	4.2	3.4	4.2	2.8	4.66667	3.5	3.4	4	3.75	4	4.5	4.25	3.66667	3.2	4.4
Endocrine fellow	INT	3	116	0.89014	3.6	4.4	4.4	4.2	1.4	2.2	1.2	2.4	3.8	4.2	3.8	3	4.2	3.4	3.6	2.6	4	3.6	4.33333	4	4.2	4.25	4.5	3.5	5	4.25	3.66667	3.4	4.6
Pathology	PAT	3	117	0.773079	3.8	4.8	4.8	1.8	3	4.4	1.8	1.6	3.4	4.6	4.6	3.8	4.6	4	4.6	4.2	4.8	4.8	3.33333	2.5	4.6	4	3.75	2.5	5	4.75	2.66667	2.4	4
Neurology	NEU	4	118	0.271401	2.8	2.8	1.8	2.8	3.2	3.4	3.8	2.6	3.4	3.6	2.8	3.8	3.8	3.4	4	3.4	4	4	4	2.5	3	3.75	4.25	4.5	3.75	4	1.83333	2.4	2
Pediatric Hematology Oncology	PED	4	119	0.049	1.8	2.4	2	2.6	3	3	4	1.6	3.6	4	4.4	4.2	3.6	4	4.2	4.2	3.6	4.2	4.33333	2.5	3.4	4.25	4.25	4	4.5	4	1.5	2.8	2
Pediatrics	PED	4	120	0.049	3	1.8	1.8	1.8	3.4	3.2	3.4	2.4	4	3.6	3.4	4.2	4.4	4	3.8	4	3.4	4.4	3.66667	5	3.2	4	4.75	4.5	5	4.25	1.5	2.4	1.2
Pediatrics	PED	4	121	0.049	3.2	1.4	1.4	1.6	3	3.4	4.2	2	4.8	3.8	4.4	4.8	4.6	3.6	3.6	4.2	3.2	4.6	2.66667	4.5	4.2	5	4.75	4.25	5	4.5	2.66667	3	3.4
Pathology	PAT	4	122	0.812903	1.8	2.2	2.4	1.6	3.8	3.6	2.8	3	2.8	3.2	4.6	3.8	3.6	3.4	3.2	3.6	4	3.8	3.33333	3.5	3.2	4.25	4	4	4.5	4.5	1.83333	1.8	3
Internal Medicine	INT	4	123	0.381727	3	2.6	2.6	2.2	3.2	2.8	2.8	3.4	4.2	3.4	4	3.6	3.2	3.4	4	3.6	4	4.2	3.66667	3	3.8	4.25	4.25	4	4.25	4	1.5	2	3.6
Pediatric Emergency Medicine	PED	4	124	0.049	2.6	2.2	2.4	2	3.6	3.8	1.8	3.2	3.8	4.2	4.8	4.2	3.6	4.2	4	3.4	4.4	3.8	5	4	4.4	4.25	4.5	4.25	4.5	4	2.16667	2.4	3.4
Pediatrics	PED	4	125	0.049	2.6	1.4	2	1.4	3.6	3.6	2.6	3	3.6	4.2	4.6	3.8	4	3.8	4.6	4	4	4.8	3.33333	3	4	3	4.5	4.5	3.75	4.75	1.83333	2	3
Pulmonary Critical Care	INT	4	126	0.381727	2.6	1.8	3.2	2.4	3.6	3.2	3	2.6	3.2	4	4	2.8	4.6	4.4	4.6	4.4	4.6	4.6	4.33333	3	4.4	3.5	3.75	3.75	4.5	4.75	1.83333	2	3.8
Neurology	NEU	4	127	0.271401	2.4	1.8	1.6	1.8	3.4	3.6	3.2	3.6	3.4	3.4	4	3.6	4	4.8	4.8	5	4.4	4.2	5	3	4.8	4	4	4	5	5	1.83333	1.6	2.6
OB-Gyn	OBS	4	128	0.201072	3	1.6	1.8	2.6	2	2.2	2.8	2	3.8	3.4	2.8	4	4.2	3.8	4.2	4.4	4	4.2	3.66667	2.5	4	3.75	4	4.25	4.5	4.25	2.83333	3	3
Psychiatry	PSY	4	129	0.923216	3.2	2	2.2	2.8	2.8	2.6	2.8	2.2	2.8	3.2	3	4	3.2	3.4	4.4	4.2	4	3.8	3.66667	2.5	4	4.25	4.25	4.25	4.25	4.25	3.33333	3.2	3.2
Pediatric Infectious Diseases	PED	4	130	0.049	3.2	2.2	2.2	2.6	2.6	3	3.2	2.8	4	3.2	3.2	4.2	3.6	4.2	4.8	4.2	4	4.6	4	4	4.6	4	4.25	4.5	4.25	4.75	2.83333	3.2	2.4
Internal Medicine	INT	4	131	0.381727	2.2	1.6	1.4	2.4	2.8	2.2	3	2.2	3.6	4	3.2	3.8	3.8	3.6	4.4	4.4	4.4	4.4	4	3.5	4	4	3.5	4.25	4.5	4.5	2.83333	3.4	4.6
Internal Medicine/ Oncology	INT	4	132	0.381727	2.8	2.6	1.8	3.4	1.6	1.8	3.4	1.8	2.6	3	3.4	3.8	3.6	4.4	4	4	4.2	4.4	4.33333	2.5	3.8	4.5	3.75	3.5	4.5	4.75	2	2.6	3.6
Orthopedic Surgery	SSS	4	133	0.470568	3.4	2.4	2	2.8	2.2	1.6	2	1.8	2.2	3.6	4	3.8	4	4.4	4.6	4.2	4.4	4.6	4.33333	3.5	4.2	3.75	4.25	4.5	4	4.75	2.83333	2.8	4
Pediatrics	PED	4	134	0.049	3.2	2.6	2	2.6	3	2.2	3.2	1.6	2.8	3.6	4	4	3.6	4	4.2	4	4.2	4.2	4.33333	4.5	4.2	4.5	4.25	4.75	3.75	4.5	3.33333	3.2	3.6
Allergy/Immunology fellowship	PED	4	135	0.049	2.6	2.2	2	2.4	1.6	2.4	3.2	1.8	2.6	3	3.8	4	4	4.6	5	5	4.8	4.4	5	5	4.4	3.5	4.25	4.25	4.5	4.75	3	3	3
Radiology	RAD	4	136	0.812903	4.4	1.6	1.8	2.2	2.2	2.2	2.6	1.6	3.2	3.2	3.2	3.6	4.4	4.6	5	4.8	4.8	4.8	5	2.5	5	4	4.25	4	4.25	4.25	2.66667	3.4	4.2
Neurology	NEU	4	137	0.271401	3.6	2.2	2.2	2.2	2	2.4	1.8	1.2	3.6	4	4.4	3.6	4.4	3.6	3.2	3.8	4.8	4.4	4.66667	4.5	4.8	3	3.5	3.75	3.5	4.25	2.66667	1.8	1.4
Pulmonary Critical Care	INT	4	138	0.381727	2.8	2.8	2	3.2	2.8	2.4	2.2	2.4	3.6	4	3.6	3	4	3.8	3.8	3.6	4.2	4.2	3.66667	3	3.8	3.5	4	3.75	2.5	4.5	2.33333	2.8	2.2
ENT	SSS	4	139	0.470568	4	2.2	2	3.6	1.6	2	2.2	2.6	2.8	3.4	4.2	3.8	3.6	4.4	4.4	4.2	4.4	4.4	4.66667	4.5	4.2	3.75	4	4	3.75	4.25	3	2.4	2
Pulmonary Critical Care	INT	4	140	0.381727	3.2	2.2	2.4	2.8	2.6	2	3.2	2.6	3	3.8	4.4	3.8	3.8	4.2	3.4	4.2	3	3.4	4.66667	3.5	3	4.25	3.75	4.5	4.5	5	2.33333	2.4	1.8
Ophthalmology	SSS	4	141	0.470568	2.6	1.2	2.6	2.4	2.4	3	2.4	2.2	3	4.4	3.8	3	3.8	3.8	3.8	4	4.2	3	4	4	4.4	4.5	4.5	4.25	4.5	4.5	2.33333	3	2.4
Internal Medicine	INT	4	142	0.381727	3.6	2	2.4	2.8	3.2	3	2	2.4	3.8	4.2	4.4	4.2	3.8	3.6	3.8	3	3.4	4.4	3.66667	2.5	3.6	4	4.25	4	5	4.5	3	2.6	1.6
Radiology	RAD	4	143	0.812903	3	2.2	1.8	2.4	2.4	2.8	2.4	2.2	4.2	4	4.4	4.2	4	4	3.6	3.6	4	4	4	4	4.2	4.25	4.75	3.5	4.75	4	3.5	3	1.8
Internal Medicine	INT	4	144	0.381727	3.2	3	2.4	3	2.2	2.6	2.8	2.4	3	4.2	4.8	4.4	4.2	3.8	3.6	3.2	4.8	3.8	4.66667	3.5	4.4	4.5	4	4.75	5	5	2.66667	2.8	2
Pediatric Rheumatology	PED	4	145	0.049	2.8	3	3.4	2.6	1.4	1.8	1.2	2.4	3.2	4.8	4.8	3.6	3.8	3.6	3.8	3.4	3.6	3.8	3.66667	1	3.4	3.75	3.75	4.25	4.25	4.5	2.5	2	1.8
Psychiatry	PSY	4	146	0.923216	3	1.8	2	2.4	2	2.4	1.2	3.8	3	4.4	4.2	3.8	4	3.6	4	3.8	3.8	4.2	4	4.5	4.2	4.25	4	4.25	4.5	4.5	2.5	3.2	3
OB-Gyn	OBS	4	147	0.201072	3.2	2.6	3.2	2.4	1.6	2.2	1	2.4	3.6	4.6	5	4.2	3.8	3.8	4	3.8	3.8	4.2	4.33333	4	4.6	4.5	4.75	4.25	5	5	2.33333	3.2	3.6
General Surgery	GEN	4	148	0.962071	2.6	2.6	1.4	2.8	2	1.8	1	2.4	3	4.8	4	3.8	4.4	4	4.4	4.6	3.6	3.4	4.66667	2	3.4	4.5	5	4.25	4.25	4.25	2.5	3.4	2
Anesthesiology	ANE	4	149	0.657912	4.2	3	1.6	2.6	2.4	1.8	1.6	1.8	3.8	4.4	4.4	3.2	4.2	4	4.4	4.6	3.8	4.2	4.33333	3	3.6	4.75	4.25	4.5	4.75	4.5	3.16667	3.6	1.8
Pediatrics	PED	4	150	0.049	2.6	2.8	2	2.8	3.2	2.4	1.4	1.6	2.4	4.6	4.8	3.8	5	4.4	5	4.6	5	4.2	4.33333	3.5	4.8	4	4.5	4.25	4.75	4.5	3	3.4	1.4
Pediatrics	PED	4	151	0.049	1.8	3.2	3.8	2.6	2	2.4	1	2.2	3.4	5	4.6	4.6	4.6	3.6	4.4	4.2	4.6	4.6	4.66667	4.5	5	4	3.75	4.5	4.5	3.75	1.33333	1.4	1
Pathology	PAT	4	152	0.812903	2.8	1.6	1.4	2.2	2.2	2.4	1.2	2.4	3.4	4.8	4.2	3.8	4.8	4.6	5	4.6	5	4.6	5	3	4.8	3.75	4.75	4.75	4.25	5	1.16667	2	1.6
OB-Gyn	OBS	4	153	0.201072	3.2	3.4	2.4	2.6	2.8	2.8	3.2	2	4	3	4.2	4.4	4.8	4	4.2	4.4	4	4.4	4.33333	2	4.2	3.75	4.25	3.5	5	4.75	2.5	2.8	3.2
Pediatric Hematology/Oncology	PED	4	154	0.049	2.6	3.2	3.6	1.6	2.2	2.8	2	2.2	4.6	4.6	3.8	4.4	4.2	4	4.2	4.4	4.6	4.4	4.66667	3	4.8	4	4.75	4.75	5	4.75	1.83333	2.4	3.2
ENT	SSS	4	155	0.470568	3.6	3	2.4	1.8	3	2.6	2.4	2.4	3.6	4.4	5	4.4	4.8	4.2	4.8	4.8	4.2	5	4.66667	3	5	4.5	4.5	5	5	5	1.5	2.4	2
Anesthesia	ANE	4	156	0.657912	4.2	2.6	3.4	2.4	2.2	2	1.2	1.2	4.8	4.8	4.8	5	5	4.2	5	5	3.4	4.8	4.66667	5	5	5	4.75	4.5	5	5	4.33333	3.2	1.8
Psychiatry	PSY	5	157	0.000316717	2.4	2.6	1.6	3.8	2.8	2.4	2.8	3.4	4.6	3.6	3.8	4.6	3	3.6	4.2	3.8	3.6	3.4	2.33333	2	2	4.25	4.5	4.25	4.5	4	4	3.6	2.4
Psychiatry	PSY	5	158	0.000316717	4.2	2.8	2.4	3.8	3.4	3	3.6	1.8	3.8	2.4	3.8	3.8	3.8	3.8	4.4	4	3.6	4.2	3.66667	1.5	2.2	2.5	2.75	4	3.25	4	4.33333	3.4	4.2
Anesthesiology	ANE	5	159	0.522304	3	3.2	2.8	3.4	3.2	3	2.4	2.6	3.2	3.6	3.8	3.6	3.4	3.6	3.8	3.6	3.6	4.2	4	2	3	4	4	4.75	4	4.5	3.83333	3.2	3.6
Pulmonary Critical Care	INT	5	160	0.711217	3.4	2.8	2.2	4	3.2	2.6	2.8	3.2	2.8	3.8	3.8	3.4	3.4	3.6	4.2	3.8	3.2	4.2	2.66667	3.5	2.2	4	3.5	4	4.25	5	4.5	3	4.4
General Surgery	GEN	5	161	0.630159	2.8	3.4	3.2	2.4	3.6	3	3.8	3	3.4	3	3.8	3.8	4.2	3.4	3.8	3.2	3.6	4.4	3	3	3.2	2.75	3	3.75	4.25	4.25	4	3.2	4.4
Internal Medicine/Oncology	INT	5	162	0.711217	3.4	2.8	2	2.2	3.2	3.4	3.6	3.4	4.4	3	3	4.4	4.4	4	4.2	4	3.2	4.2	3	2.5	3	3	3.25	3.5	4.25	5	4.5	3.8	3.6
Pediatric Pulmonology	PED	5	163	0.95232	2.8	3	3.8	2.4	3.4	4.2	3.4	3.4	4.6	2.6	3.4	3.4	4.4	3.6	5	4	3.4	4.2	3	1	2.6	4	4.25	4.25	4.5	4	3.83333	3.8	4.4
Ophthalmology	SSS	5	164	0.71513	3.4	2.6	2.2	3	2.6	2.8	2.2	1.8	3.4	4.6	4.4	3.2	3.6	3.6	3.8	4.2	3.6	3	4	2.5	4.2	4.25	4.5	4	5	4.25	3.33333	3.8	3.8
Psychiatry	PSY	5	165	0.000316717	3.8	2.4	3	2.2	3	2.4	2.2	2.6	4.2	3.8	4.2	4	4	4	4.4	4	3.2	3.4	4	3.5	3.8	4	4	3.75	4.5	4.5	3.33333	3.2	3.4
OB-Gyn	OBS	5	166	0.435005	4	4	3.2	2.4	2.6	3.2	3	2.2	4	3.8	4.6	3.4	3.2	4	3.8	3.4	4.2	3.6	3	3	3.4	4.75	4.25	4.5	5	4.5	3	2.8	2.8
Psychiatry	PSY	5	167	0.000316717	3	2	2	2.2	2.8	3.2	2.4	3.4	4.4	4.2	4.2	3.6	3	3.6	4.2	3.2	4.2	4	3	3	3.2	4	4.75	4.25	3.75	4.5	3.66667	3.6	5
Psychiatry	PSY	5	168	0.000316717	3	2.8	3	3.2	3	3.2	3.2	2	3.6	3.4	3.6	3.8	3.8	4.4	4.6	4.2	4.6	4.6	5	4	4.6	4.5	4.75	4.25	5	5	4.16667	4.2	3.6
Psychiatry	PSY	5	169	0.000316717	3	2.2	1.8	2.2	2.6	4.2	3.2	2.6	3.6	4.4	4.4	3.2	5	4.4	4.2	4.8	4.2	5	4.33333	4	4.2	4.5	5	4	5	5	3.66667	4.8	4.8
