# Supplementary material for: The influence of temperament and character profiles on specialty choice and well-being in medical residents
Source: PeerJ. 2016 Sep 6;4:e2319. doi: 10.7717/peerj.2319 (PMC5018665; doi:10.7717/peerj.2319)
Supplement: Table S2 [file peerj-04-2319-s002.xlsx]

## Sheet: Table 2
Table 2. Associations between clusters of subjects sharing TCI subscales and specialty
Code indicates a hierarchical stratification of specialties. Cluster sorts by similarities in their TCI subscales. Rank indicates the order used by the clustering algorithm to make the groups and corresponds to the significance of associations between clusters of TCI subscales and code measured by Hypergeometric statistics p-value<0.05. Prototype is the centroid of the significant associations.
Speciality	Code	Cluster	Rank	Coincidence	NSx1	NSx2	NSx3	NSx4	HAx1	HAx2	HAx3	HAx4	RDx1	RDx2	RDx3	RDx4	PSx1	PSx2	PSx3	PSx4	SDx1	SDx2	SDx3	SDx4	SDx5	COx1	COx2	COx3	COx4	COx5	STx1	STx2	STx3
Pathology	PAT	1	2	0.0425514	3.4	4.4	1.8	4	2.6	1.8	2	2.2	2.4	2.4	2.8	4	1.8	2.2	1.4	2	3.4	1.6	4	3	3.2	4.75	4.25	5	4.75	4.75	2.16667	1.4	1.2
Pathology	PAT	1	3		3.8	4.4	1.6	3.6	2.4	2	2.8	2.8	2.6	2.2	2.4	3.8	2.4	2.6	2.2	2.6	4	1.4	4.66667	2.5	2.8	5	4.75	4.75	4.75	4.75	2.66667	1.6	1.4
Pathology	PAT	1	10		2	1.6	2.8	1.6	2.8	4.8	5	3.4	2.2	1.4	1.8	4.2	3.4	3.6	3.8	3.8	4.4	3.2	3.33333	4.5	3.6	4.75	3.75	4.25	3.75	4.5	1.5	1	1.2
Pathology	PAT	1	11		2.2	1.6	1.8	2.2	4.2	4.6	4.8	4.6	3.8	2	1.8	2.8	2.2	2.8	1.8	2.2	3.6	3.2	2	4	2.8	4	3.25	4.25	5	4.5	2.66667	2.6	3.6
Pathology	PAT	1	12		3.2	2	1.6	2.6	4.2	4	4.2	3.4	4	1.8	2.2	3.8	2.6	3.2	3.8	4	3.6	2.6	3.66667	3.5	1.8	4	4.5	3.75	4	4.5	3.33333	2.6	1.4
Pathology	PAT	1	14		3	2	1.8	2.8	3.6	3.8	3.4	4.2	5	2.6	3.4	4.6	2.8	3.6	4.6	3.6	3.2	2.4	4	2.5	2.4	4.5	4.25	4.25	4.25	4.75	3.16667	1.6	1.8
Pathology	PAT	1	27		3.2	2.4	3	3.4	2.8	3	2.8	3	3.2	1.8	2.8	2.8	3.4	2.6	2.4	3	2.6	1.8	2.66667	3	3	3.75	3.25	2.75	3.5	3.25	1.83333	1.6	1.4
Prototype					2.97143	2.62857	2.05714	2.88571	3.22857	3.42857	3.57143	3.37143	3.31429	2.02857	2.45714	3.71429	2.65714	2.94286	2.85714	3.02857	3.54286	2.31429	3.47619	3.28571	2.8	4.39286	4	4.14286	4.28571	4.42857	2.47619	1.77143	1.71429
Pulmonary Critical Care	INT	1	5	0.05	2	3	2.8	2.2	3.6	3.6	4	4	3.6	1.8	2	3	2.4	2.6	4.4	3.8	2.8	3	3.33333	1	1.8	2.75	2.75	3	2.5	4	3.16667	4	3
Pulmonary Critical Care	INT	1	6		2.4	3	1.8	3	3.2	3.6	3.6	3.4	3.6	2.2	2.2	3.2	3.6	3.6	4.6	4.4	3	3.6	3	1	2.2	3	3	3.25	2.25	3.75	3.33333	3.6	3.4
Infectious Diseases	INT	1	17		2.4	2	1.4	2.8	3	2.6	3	2.4	3.2	4	2.6	2.8	2	4	3	3.6	4	3.8	4	1.5	4.2	4	4.25	2.75	2	3.75	3.33333	2.2	2.4
Internal Medicine	INT	1	20		3.2	2.2	1.6	3	2.6	3	3.6	2.8	2.6	2.6	3.2	3.2	3.8	4.6	3.6	4	3.6	3.8	3.66667	2.5	3.8	3.75	4	4.5	3.75	4.25	2.5	2.8	1.8
Internal Medicine	INT	1	21		2.4	2.4	2.2	2.8	2.8	2.6	3.2	3	3.6	3.4	3.2	3.6	3.8	3.8	3.6	3.8	3.4	3	3.66667	3	3.8	4.25	3.75	3.75	3.75	3.5	3.33333	3	1.6
Internal Medicine	INT	1	24		2.6	1.8	1.8	2.6	3.8	3.8	2.8	2.6	3.2	3.4	3.8	3.6	3.8	3.6	4.2	4.2	3.8	3.8	3.66667	2.5	4	3.75	3.75	4.5	4.5	4.25	3.16667	2.2	2.4
Internal Medicine	INT	1	28		4	2.2	3.6	3	3.4	2.6	2	3.6	4	2.6	2.2	3.4	4.6	3.6	3.6	3.2	3.8	3.6	4	2	2.8	4	3.5	4	2.75	3	2.33333	1.4	2
Internal Medicine	INT	1	31		2.6	2.4	3.2	2.8	2	2.6	4	3	2.4	2.4	2.4	3.4	3	4.2	3.2	2.8	3.8	4	3.33333	3	3.4	3.75	3.5	3.75	4.75	4	2.66667	2.6	2.8
Infectious Diseases	INT	1	38		2.4	2.4	2.6	2.4	3	4	4.8	3.4	4.2	2.4	3.8	3.8	4	3.8	3.2	4	3.6	3.8	3.66667	3	3.4	3.75	3.75	3.5	4.5	4.75	3.83333	3.2	3.4
Internal Medicine	INT	1	44		2.2	2	1.4	2.6	3.8	3.2	3.2	3.4	2.8	3.8	4.8	3.8	2.4	3.2	3.6	3	3	2.4	3.33333	2	4.4	4	3.25	3.75	3.5	4.25	1.66667	2.6	2
Dermatology	INT	1	45		1.6	2.6	1.8	2.6	2.8	3.4	3	3.2	2.4	3.4	4	4.4	3.2	3.6	4.8	4.2	4.6	4.4	4.66667	1.5	4.4	2.75	3.75	3.5	2.5	4.25	1.33333	1.2	1
Rheumatology	INT	1	47		2.4	2	1.4	2.4	3.6	4	4.8	4	3	3.2	4	3.4	3.8	3.8	4	3.6	4	3.6	4	3.5	4	3.75	3.75	3.5	5	4.5	1.66667	1.4	1
Internal Medicine	INT	1	50		3	1	3.6	4	3	4	3.6	4	3.8	4.4	5	4	1.4	3.8	4.6	4.6	3	3.8	3.66667	2	3.4	2.75	4.25	3.5	4.25	4.75	2	1.4	1
Prototype					2.55385	2.23077	2.24615	2.78462	3.12308	3.30769	3.50769	3.29231	3.26154	3.04615	3.32308	3.50769	3.21538	3.70769	3.87692	3.78462	3.56923	3.58462	3.69231	2.19231	3.50769	3.55769	3.63462	3.63462	3.53846	4.07692	2.64103	2.43077	2.13846
General Surgery	GEN	2	58	0.0165035	2.4	3	2.2	3.4	2.2	1.4	4	2.2	1.6	1.6	2.4	2.4	3.6	5	4.2	5	4.6	4.4	4.66667	3.5	4.2	1.75	3	4	4.5	4.25	1.83333	2	1.8
General Surgery	GEN	2	62		2.8	3	2.2	2.8	3.8	3.2	4.4	2.2	2.6	1.8	2.2	3.4	3	3.4	5	4.8	2.6	3.6	4.33333	3	3.2	3.75	3	4	3.25	4.75	2.66667	3	1.2
General Surgery	GEN	2	72		3.2	2	1.4	1.8	3	2.2	3.4	2.6	3	1.8	3	4.2	3.6	4.4	4.4	4.6	3.6	4.2	4.33333	3	3.8	3.75	3	4	3.5	4.75	3.33333	1.8	1.6
General Surgery	GEN	2	75		2	2	1	3	2.6	3.2	4.6	2.4	2.4	2	3.8	3.4	4	4.4	3.6	4.4	5	4.6	5	4.5	5	4.5	3.75	4.75	4.5	4.75	2.5	2.2	1.2
General Surgery	GEN	2	80		2	3.8	2.4	2.2	1.6	2.6	3.8	1.8	2.6	2.2	1.4	4	3.6	4.2	4.4	4.2	4.2	4.4	4.33333	4	5	4	3	4.25	5	4.5	2.16667	2.2	1.2
General surgery	GEN	2	87		3.2	3	2.8	3.2	2.2	2.4	3.2	2.6	2.6	2.4	2.4	3	3.2	5	3.4	4	4.4	4.4	4	3.5	4.6	4.75	4.5	3.5	5	4.75	2.5	1.8	2.2
General Surgery	GEN	2	91		2.4	2.8	2.4	2.6	2.2	2	2	2	4	4	3	4.6	3.8	4.4	4.6	4.6	3.2	3.8	4.33333	3	4.2	3.75	3.5	4.25	4.25	4.5	2.33333	1.8	1.2
Prototype					2.57143	2.8	2.05714	2.71429	2.51429	2.42857	3.62857	2.25714	2.68571	2.25714	2.6	3.57143	3.54286	4.4	4.22857	4.51429	3.94286	4.2	4.42857	3.5	4.28571	3.75	3.39286	4.10714	4.28571	4.60714	2.47619	2.11429	1.48571
Emergency Medicine	EME	3	99	0.00761497	3.6	3.6	3.2	4.2	1.6	1.2	1.4	2.4	3	3.6	3	3	3	4.4	4	3.4	1.6	3	4.66667	2.5	2.6	4	4.25	3.75	3.75	4.5	3.16667	3.8	2.4
Emergency Medicine	EME	3	100		3.6	5	3	4.8	1.2	1	1.4	1.8	2.8	2.6	3	3	2.2	3.8	4.4	3.8	1.4	3.6	5	3	3.8	4	4.75	3	4	3.75	3.83333	3.2	2.6
Emergency Medicine/Critical Care	EME	3	109		3.2	3.8	3.6	3.2	2.8	2.6	2.8	3.2	4.2	4	4	3.4	3	3.2	4	3.4	4	2.6	4	3	2.8	2.5	4	4.25	2.25	3.75	2.83333	2.4	1.6
Emergency Medicine	EME	3	112		3.6	3.2	3	2.6	2	2.2	1.6	1.8	2.4	4	4.2	3.4	4.2	4	4	3.2	4.4	4.2	4.33333	1.5	4	3.5	3.75	3.75	3.5	4	2	3.4	4.4
Emergency Medicine	EME	3	115		4	4	4.2	3.8	1.8	2.2	1.4	1.6	4	4.2	4.2	3	4.6	4.2	4.2	3.4	4.2	2.8	4.66667	3.5	3.4	4	3.75	4	4.5	4.25	3.66667	3.2	4.4
Prototype					3.6	3.92	3.4	3.72	1.88	1.84	1.72	2.16	3.28	3.68	3.68	3.16	3.4	3.92	4.12	3.44	3.12	3.24	4.53333	2.7	3.32	3.6	4.1	3.75	3.6	4.05	3.1	3.2	3.08
Pediatric Hematology Oncology	PED	4	119	0.049	1.8	2.4	2	2.6	3	3	4	1.6	3.6	4	4.4	4.2	3.6	4	4.2	4.2	3.6	4.2	4.33333	2.5	3.4	4.25	4.25	4	4.5	4	1.5	2.8	2
Pediatrics	PED	4	120		3	1.8	1.8	1.8	3.4	3.2	3.4	2.4	4	3.6	3.4	4.2	4.4	4	3.8	4	3.4	4.4	3.66667	5	3.2	4	4.75	4.5	5	4.25	1.5	2.4	1.2
Pediatrics	PED	4	121		3.2	1.4	1.4	1.6	3	3.4	4.2	2	4.8	3.8	4.4	4.8	4.6	3.6	3.6	4.2	3.2	4.6	2.66667	4.5	4.2	5	4.75	4.25	5	4.5	2.66667	3	3.4
Pediatric Emergency Medicine	PED	4	124		2.6	2.2	2.4	2	3.6	3.8	1.8	3.2	3.8	4.2	4.8	4.2	3.6	4.2	4	3.4	4.4	3.8	5	4	4.4	4.25	4.5	4.25	4.5	4	2.16667	2.4	3.4
Pediatrics	PED	4	125		2.6	1.4	2	1.4	3.6	3.6	2.6	3	3.6	4.2	4.6	3.8	4	3.8	4.6	4	4	4.8	3.33333	3	4	3	4.5	4.5	3.75	4.75	1.83333	2	3
Pediatric Infectious Diseases	PED	4	130		3.2	2.2	2.2	2.6	2.6	3	3.2	2.8	4	3.2	3.2	4.2	3.6	4.2	4.8	4.2	4	4.6	4	4	4.6	4	4.25	4.5	4.25	4.75	2.83333	3.2	2.4
Pediatrics	PED	4	134		3.2	2.6	2	2.6	3	2.2	3.2	1.6	2.8	3.6	4	4	3.6	4	4.2	4	4.2	4.2	4.33333	4.5	4.2	4.5	4.25	4.75	3.75	4.5	3.33333	3.2	3.6
Allergy/Immunology fellowship	PED	4	135		2.6	2.2	2	2.4	1.6	2.4	3.2	1.8	2.6	3	3.8	4	4	4.6	5	5	4.8	4.4	5	5	4.4	3.5	4.25	4.25	4.5	4.75	3	3	3
Pediatric Rheumatology	PED	4	145		2.8	3	3.4	2.6	1.4	1.8	1.2	2.4	3.2	4.8	4.8	3.6	3.8	3.6	3.8	3.4	3.6	3.8	3.66667	1	3.4	3.75	3.75	4.25	4.25	4.5	2.5	2	1.8
Pediatrics	PED	4	150		2.6	2.8	2	2.8	3.2	2.4	1.4	1.6	2.4	4.6	4.8	3.8	5	4.4	5	4.6	5	4.2	4.33333	3.5	4.8	4	4.5	4.25	4.75	4.5	3	3.4	1.4
Pediatrics	PED	4	151		1.8	3.2	3.8	2.6	2	2.4	1	2.2	3.4	5	4.6	4.6	4.6	3.6	4.4	4.2	4.6	4.6	4.66667	4.5	5	4	3.75	4.5	4.5	3.75	1.33333	1.4	1
Pediatric Hematology/Oncology	PED	4	154		2.6	3.2	3.6	1.6	2.2	2.8	2	2.2	4.6	4.6	3.8	4.4	4.2	4	4.2	4.4	4.6	4.4	4.66667	3	4.8	4	4.75	4.75	5	4.75	1.83333	2.4	3.2
Prototype					2.66667	2.36667	2.38333	2.21667	2.71667	2.83333	2.6	2.23333	3.56667	4.05	4.21667	4.15	4.08333	4	4.3	4.13333	4.11667	4.33333	4.13889	3.70833	4.2	4.02083	4.35417	4.39583	4.47917	4.41667	2.29167	2.6	2.45
Psychiatry	PSY	5	157	0.000316717	2.4	2.6	1.6	3.8	2.8	2.4	2.8	3.4	4.6	3.6	3.8	4.6	3	3.6	4.2	3.8	3.6	3.4	2.33333	2	2	4.25	4.5	4.25	4.5	4	4	3.6	2.4
Psychiatry	PSY	5	158		4.2	2.8	2.4	3.8	3.4	3	3.6	1.8	3.8	2.4	3.8	3.8	3.8	3.8	4.4	4	3.6	4.2	3.66667	1.5	2.2	2.5	2.75	4	3.25	4	4.33333	3.4	4.2
Psychiatry	PSY	5	165		3.8	2.4	3	2.2	3	2.4	2.2	2.6	4.2	3.8	4.2	4	4	4	4.4	4	3.2	3.4	4	3.5	3.8	4	4	3.75	4.5	4.5	3.33333	3.2	3.4
Psychiatry	PSY	5	167		3	2	2	2.2	2.8	3.2	2.4	3.4	4.4	4.2	4.2	3.6	3	3.6	4.2	3.2	4.2	4	3	3	3.2	4	4.75	4.25	3.75	4.5	3.66667	3.6	5
Psychiatry	PSY	5	168		3	2.8	3	3.2	3	3.2	3.2	2	3.6	3.4	3.6	3.8	3.8	4.4	4.6	4.2	4.6	4.6	5	4	4.6	4.5	4.75	4.25	5	5	4.16667	4.2	3.6
Psychiatry	PSY	5	169		3	2.2	1.8	2.2	2.6	4.2	3.2	2.6	3.6	4.4	4.4	3.2	5	4.4	4.2	4.8	4.2	5	4.33333	4	4.2	4.5	5	4	5	5	3.66667	4.8	4.8
Prototype					3.23333	2.46667	2.3	2.9	2.93333	3.06667	2.9	2.63333	4.03333	3.63333	4	3.83333	3.76667	3.96667	4.33333	4	3.9	4.1	3.72222	3	3.33333	3.95833	4.29167	4.08333	4.33333	4.5	3.86111	3.8	3.9
